# Supplementary material for: Diagnostic competence and health worker knowledge of female genital schistosomiasis management in a rural Ghanaian district
Source: PLoS Negl Trop Dis. 2026 Jun 30;20(6):e0013638. doi: 10.1371/journal.pntd.0013638 (PMC13340770; doi:10.1371/journal.pntd.0013638)
Supplement: S2 Data — As requested for data transparency, this is the data collected. (XLSX) [file pntd.0013638.s002.xlsx]

## Sheet: Sheet1
Age?	Gender?	Educational Level	Job Title/Occupation	Facility In-Charge Job Title/Occupation	How long have you been working?	What is the Name of your facility?	What Kind of facility is it?	Have you heard of any of these before? Schistosomiasis, Bilharzia, Urogenital Schistosomiasis, Intestinal Schistosomiasis, Female Genital Schistosomiasis or Male Genital Schistosomiasis	Which of the following have you heard of? (Select all that applies)	Which of the following have you heard of? (Select all that applies)/Schistosomiasis	Which of the following have you heard of? (Select all that applies)/Bilharzia	Which of the following have you heard of? (Select all that applies)/Urogenital Schistosomiasis	Which of the following have you heard of? (Select all that applies)/Intestinal Schistosomiasis	Which of the following have you heard of? (Select all that applies)/Female Genital Schistosomiasis	Which of the following have you heard of? (Select all that applies)/Male Genital Schistosomiasis	Where did you first hear of any of the above?	Please specify (other source of information)	Is Bilharzia the same as schistosomiasis?	Do you know schistosomiasis?	What is schistosomiasis?	How is schistosomiasis locally called?	Is schistosomiasis a common disease in this community?	Approximately how many cases have you encounted this year?	What is the causative organism of schistosomiasis?	How is schistosomiasis transmitted?	Select all the symptoms of schistosomiasis you know	Select all the symptoms of schistosomiasis you know/Cough	Select all the symptoms of schistosomiasis you know/Blood in urine	Select all the symptoms of schistosomiasis you know/Joint pain	Select all the symptoms of schistosomiasis you know/Dysuria	Select all the symptoms of schistosomiasis you know/Frequency of urination	Select all the symptoms of schistosomiasis you know/Loss of appetite	Select all the symptoms of schistosomiasis you know/Abdominal pain	Select all the symptoms of schistosomiasis you know/Night sweats	Select all the symptoms of schistosomiasis you know/blood in stool	Select all the symptoms of schistosomiasis you know/Genital Discharge	Select all the symptoms of schistosomiasis you know/Fatigue	Select all the symptoms of schistosomiasis you know/Vision Problems	Select all the symptoms of schistosomiasis you know/Anaemia	Select all the symptoms of schistosomiasis you know/Skin rash	Select all the symptoms of schistosomiasis you know/Diarrhoea	Select all the symptoms of schistosomiasis you know/Muscle ache	Select all the symptoms of schistosomiasis you know/Jaundice	Select all the symptoms of schistosomiasis you know/Headache	Select all the symptoms of schistosomiasis you know/Abdominal Distention	Are you aware urinary schistosomiasis can affect the reproductive system?	Do you know female genital schistosomiasis(FGS)?	What is Female Genital Schistosomiasis (FGS)?	Do you know the signs and symptoms of Female Genital Schistosomiasis?
23	Male	Diploma	Nurse		0	Buipe Polyclinic	POLYCLINIC	Yes	Bilharzia	0	1	0	0	0	0	School		Don't Know	No																												No
24	Female	Certificate	Community Health Nurse		1	Central Gonja District Hospital	DISTRICT HOSPITAL	Yes	Schistosomiasis	1	0	0	0	0	0	School		Yes	Yes	waterborne parasitic infection	I don't know	No		Parasite	Through contact with infected soil	Blood in urine Dysuria Frequency of urination Abdominal pain blood in stool Skin rash Diarrhoea Headache	0	1	0	1	1	0	1	0	1	0	0	0	0	1	1	0	0	1	0	Yes	Yes	A sexually transmitted infection affecting the female genitalia	No
24	Female	Diploma	Nurse		1	Central Gonja District Hospital	DISTRICT HOSPITAL	Yes	Bilharzia	0	1	0	0	0	0	School		Don't Know	No																												No
25	Male	Certificate	Community Health Nurse		1	Yapei Health Centre	POLYCLINIC	Yes	Schistosomiasis Bilharzia Urogenital Schistosomiasis Intestinal Schistosomiasis Female Genital Schistosomiasis Male Genital Schistosomiasis	1	1	1	1	1	1	School		Yes	Yes	Is an acute or chronic worm fluke infection	I don't know pls	No		Parasite	Through contact with contaminated fresh water bodies	Blood in urine Joint pain Dysuria Frequency of urination Loss of appetite Abdominal pain blood in stool Genital Discharge Fatigue Anaemia Headache Abdominal Distention	0	1	1	1	1	1	1	0	1	1	1	0	1	0	0	0	0	1	1	Yes	Yes	A parasitic disease caused by blood flukes that affect the female reproductive system	Yes
25	Female	Diploma	Nurse		4	Central Gonja District Hospital	DISTRICT HOSPITAL	Yes	Schistosomiasis Bilharzia Urogenital Schistosomiasis Intestinal Schistosomiasis Male Genital Schistosomiasis	1	1	1	1	0	1	School		Yes	Yes	Blood in urine	Vagla- a fiinh chal	Yes	4	Parasite	Through contact with contaminated fresh water bodies	Blood in urine Abdominal pain Genital Discharge Anaemia Diarrhoea Jaundice Headache Abdominal Distention	0	1	0	0	0	0	1	0	0	1	0	0	1	0	1	0	1	1	1	Yes	Yes	A parasitic disease caused by blood flukes that affect the female reproductive system	Yes
25	Male	Diploma	Nurse		1	Central Gonja District Hospital	DISTRICT HOSPITAL	Yes	Schistosomiasis Bilharzia	1	1	0	0	0	0	On the Job		Yes	Yes	Blood in urine disease	Don't know	No		Parasite	Through contact with contaminated fresh water bodies	Blood in urine	0	1	0	0	0	0	0	0	0	0	0	0	0	0	0	0	0	0	0	No	No
25	Female	Degree	Nurse		1	Central Gonja District Hospital	DISTRICT HOSPITAL	Yes	Bilharzia	0	1	0	0	0	0	School		Don't Know	No																												No
25	Male	Diploma	Nurse		1	Buipe Polyclinic	POLYCLINIC	Yes	Schistosomiasis Bilharzia	1	1	0	0	0	0	School		Yes	Yes	Bilharzia	Dulum ziem	No		Parasite	Through contact with infected soil	Blood in urine Abdominal Distention	0	1	0	0	0	0	0	0	0	0	0	0	0	0	0	0	0	0	1	No	No
25	Female	Certificate	Enrolled Nurse		1	Central Gonja District Hospital	DISTRICT HOSPITAL	Yes	Bilharzia	0	1	0	0	0	0	School		Yes	No																												No
26	Male	Certificate	Enrolled Nurse		2	Bonyase CHPS	CHPS	Yes	Bilharzia	0	1	0	0	0	0	On the Job		Yes																												Yes
26	Female	Diploma	Medical Laboratory Technician		2	Holistic Medicare	Private Health Facility	Yes	Schistosomiasis Bilharzia Female Genital Schistosomiasis	1	1	0	0	1	0	School		Yes																												Yes
26	Female	Diploma	Medical Laboratory Technician		0	Buipe Polyclinic	POLYCLINIC	Yes	Schistosomiasis Bilharzia	1	1	0	0	0	0	School		Yes																												Yes
26	Male	Diploma	Nurse		1	Yapei Health Centre	POLYCLINIC	Yes	Schistosomiasis Bilharzia	1	1	0	0	0	0	Family or friends		Yes	Yes	It's a waterborne disease	Babasu	No		Parasite	Through the ingestion of contaminated food	Joint pain Dysuria Skin rash	0	0	1	1	0	0	0	0	0	0	0	0	0	1	0	0	0	0	0	Yes	No
26	Male	Diploma	Nurse		1	Yapei Health Centre	POLYCLINIC	Yes	Schistosomiasis	1	0	0	0	0	0	Family or friends		Yes	Yes	It's a waterborne disease	Babasu	No		Parasite	Through the ingestion of contaminated food	Cough Blood in urine Joint pain Dysuria Skin rash	1	1	1	1	0	0	0	0	0	0	0	0	0	1	0	0	0	0	0	Yes	No
26	Female	Certificate	Enrolled Nurse		3	Mpaha Health Centre	Health Centre	Yes	Schistosomiasis Bilharzia	1	1	0	0	0	0	On the Job		Yes	Yes	Blood discharge from the private part after passing urine	Eclane	Yes	55	Parasite	Through contact with contaminated fresh water bodies	Blood in urine Dysuria Genital Discharge	0	1	0	1	0	0	0	0	0	1	0	0	0	0	0	0	0	0	0	Yes	No
26	Female	Diploma	Public Health Nurse		2	Central Gonja District Hospital	DISTRICT HOSPITAL	Yes	Schistosomiasis Bilharzia	1	1	0	0	0	0	School		Don't Know																												No
26	Female	Certificate	Enrolled Nurse		1	Central Gonja District Hospital	DISTRICT HOSPITAL	Yes	Schistosomiasis Bilharzia	1	1	0	0	0	0	School		Yes	Yes	Bloody urination	Don't know	No		Parasite	Through contact with contaminated fresh water bodies	Blood in urine Dysuria Frequency of urination Loss of appetite Abdominal pain Night sweats blood in stool Genital Discharge Fatigue Headache	0	1	0	1	1	1	1	1	1	1	1	0	0	0	0	0	0	1	0	Yes	Yes	A parasitic disease caused by blood flukes that affect the female reproductive system	No
26	Female	Certificate	Enrolled Nurse		2	Buipe Polyclinic	POLYCLINIC	Yes	Schistosomiasis Bilharzia Urogenital Schistosomiasis Intestinal Schistosomiasis Female Genital Schistosomiasis Male Genital Schistosomiasis	1	1	1	1	1	1	Media (TV, radio, newspapers)		Yes	Yes	A disease caused by infection with freshwater parasitic worms	Wali- a dura jinn	Yes	2	Parasite	Through contact with contaminated fresh water bodies	Cough Blood in urine Joint pain Dysuria Frequency of urination Loss of appetite Abdominal pain blood in stool Genital Discharge Fatigue Anaemia Skin rash Diarrhoea Muscle ache Jaundice Headache Abdominal Distention	1	1	1	1	1	1	1	0	1	1	1	0	1	1	1	1	1	1	1	Yes	Yes	A sexually transmitted infection affecting the female genitalia	Yes
26	Female	Diploma	Nurse		2	Central Gonja District Hospital	DISTRICT HOSPITAL	Yes	Schistosomiasis Bilharzia Urogenital Schistosomiasis	1	1	1	0	0	0	On the Job		Yes	Yes	Waterborne infection	Abonful ziem	No		Parasite	Through contact with contaminated fresh water bodies	Blood in urine Dysuria Frequency of urination	0	1	0	1	1	0	0	0	0	0	0	0	0	0	0	0	0	0	0	Yes	No
26	Female	Degree	Nurse		1	Central Gonja District Hospital	DISTRICT HOSPITAL	Yes	Schistosomiasis Bilharzia Urogenital Schistosomiasis Intestinal Schistosomiasis	1	1	1	1	0	0	School		Yes	Yes	Infection caused by worms in the river	abonful ziem	No		I Don’t know	Through contact with contaminated fresh water bodies	Cough Blood in urine Joint pain Dysuria Frequency of urination Loss of appetite Abdominal pain Night sweats blood in stool Genital Discharge Fatigue Vision Problems Anaemia Skin rash Diarrhoea Muscle ache Jaundice Headache Abdominal Distention	1	1	1	1	1	1	1	1	1	1	1	1	1	1	1	1	1	1	1	No	No
26	Female	Diploma	Sonographer		1	Central Gonja District Hospital	DISTRICT HOSPITAL	Yes	Bilharzia	0	1	0	0	0	0	On the Job		Don't Know	No																												No
26	Male	Certificate	Community Health Officer		1	Central Gonja District Hospital	DISTRICT HOSPITAL	Yes	Bilharzia	0	1	0	0	0	0	On the Job		Don't Know	No																												No
26	Female	Diploma	Midwife		1	Buipe Polyclinic	POLYCLINIC	Yes	Bilharzia	0	1	0	0	0	0	On the Job		Don't Know	No																												No
26	Female	Certificate	Enrolled Nurse		1	Buipe Polyclinic	POLYCLINIC	Yes	Schistosomiasis Bilharzia Urogenital Schistosomiasis Intestinal Schistosomiasis Female Genital Schistosomiasis Male Genital Schistosomiasis	1	1	1	1	1	1	Media (TV, radio, newspapers)		Yes	Yes	A disease caused by infection with freshwater parasitic worms	Wali- a dura jinn	Yes	2	Parasite	Through contact with contaminated fresh water bodies	Cough Blood in urine Joint pain Dysuria Frequency of urination Loss of appetite Abdominal pain blood in stool Genital Discharge Fatigue Anaemia Skin rash Diarrhoea Muscle ache Jaundice Headache Abdominal Distention	1	1	1	1	1	1	1	0	1	1	1	0	1	1	1	1	1	1	1	Yes	Yes	A sexually transmitted infection affecting the female genitalia	Yes
27	Male	Diploma	Nurse		2	Central Gonja District Hospital	DISTRICT HOSPITAL	No										Don't Know																												Yes
27	Male	Certificate	Enrolled Nurse		2	Yapei Health Centre	POLYCLINIC	Yes	Schistosomiasis Bilharzia	1	1	0	0	0	0	School		Don't Know	Yes	A disease caused by infection with freshwater parasitic worms in certain tropical and subtropical countries.	Don’t know	No		Parasite	Through contact with contaminated fresh water bodies	Blood in urine Dysuria Genital Discharge	0	1	0	1	0	0	0	0	0	1	0	0	0	0	0	0	0	0	0	Yes	Yes	A parasitic disease caused by blood flukes that affect the female reproductive system	Yes
27	Female	Diploma	Nurse		1	Fufulso Health Center	Health Centre	No										No	No																												No
27	Male	Certificate	Enrolled Nurse		1	Mpaha Health Centre	Health Centre	Yes	Schistosomiasis Bilharzia Female Genital Schistosomiasis	1	1	0	0	1	0	On the Job		Yes	Yes	Seeing blood in your urine	Babaso	Yes	40	Parasite	Through contact with contaminated fresh water bodies	Blood in urine Dysuria Genital Discharge Abdominal pain	0	1	0	1	0	0	1	0	0	1	0	0	0	0	0	0	0	0	0	Yes	Yes	A parasitic disease caused by blood flukes that affect the female reproductive system	Yes
27	Female	Diploma	Midwife		2	Mpaha Health Centre	Health Centre	Yes	Schistosomiasis Bilharzia	1	1	0	0	0	0	School		Yes	Yes	Condition which blood is seen in the urine and stool	I don't know	No		Parasite	Through contact with contaminated fresh water bodies	Cough Blood in urine Joint pain Dysuria blood in stool Skin rash Diarrhoea Muscle ache Headache	1	1	1	1	0	0	0	0	1	0	0	0	0	1	1	1	0	1	0	No	No
27	Female	Degree	Nurse		5	Central Gonja District Hospital	DISTRICT HOSPITAL	Yes	Schistosomiasis Bilharzia Urogenital Schistosomiasis Intestinal Schistosomiasis Female Genital Schistosomiasis Male Genital Schistosomiasis	1	1	1	1	1	1	On the Job		Yes	Yes	Parasitic waterborne infection	Bu duruu	No		Parasite	Through contact with contaminated fresh water bodies	Blood in urine Dysuria Frequency of urination Abdominal pain blood in stool Fatigue Anaemia Skin rash Diarrhoea Jaundice Headache Abdominal Distention	0	1	0	1	1	0	1	0	1	0	1	0	1	1	1	0	1	1	1	Yes	Yes	A sexually transmitted infection affecting the female genitalia	Yes
27	Female	Certificate	Enrolled Nurse		2	Central Gonja District Hospital	DISTRICT HOSPITAL	Yes	Schistosomiasis Bilharzia	1	1	0	0	0	0	School		Yes	No																												No
27	Male	Diploma	Nurse		2	Buipe Polyclinic	POLYCLINIC	Yes	Schistosomiasis Bilharzia Urogenital Schistosomiasis Intestinal Schistosomiasis	1	1	1	1	0	0	School		Yes	Yes	Bilharzia	I don't know	No		Parasite	Through contact with contaminated fresh water bodies	Blood in urine Dysuria Frequency of urination blood in stool Diarrhoea Jaundice Abdominal Distention	0	1	0	1	1	0	0	0	1	0	0	0	0	0	1	0	1	0	1	No	No
27	Female	Diploma	Nurse		2	Buipe Polyclinic	POLYCLINIC	Yes	Schistosomiasis Bilharzia Urogenital Schistosomiasis Intestinal Schistosomiasis	1	1	1	1	0	0	School		Yes	Yes	Bilharzia	I don't know	No		Parasite	Through contact with contaminated fresh water bodies	Blood in urine Dysuria Frequency of urination blood in stool Diarrhoea Jaundice Abdominal Distention	0	1	0	1	1	0	0	0	1	0	0	0	0	0	1	0	1	0	1	No	No
27	Male	Diploma	Pharmacy Technician		2	Central Gonja District Hospital	DISTRICT HOSPITAL	Yes	Bilharzia	0	1	0	0	0	0	School		Don't Know	Yes	Waterborne infection that makes you urinate blood	abonful ziem	No		Parasite	Through contact with contaminated fresh water bodies	Blood in urine Dysuria Frequency of urination Abdominal pain blood in stool Anaemia Skin rash Diarrhoea Abdominal Distention	0	1	0	1	1	0	1	0	1	0	0	0	1	1	1	0	0	0	1	Yes	No
27	Female	Certificate	Enrolled Nurse		1	Central Gonja District Hospital	DISTRICT HOSPITAL	Yes	Bilharzia	0	1	0	0	0	0	School		Yes	No																												No
28	Male	Diploma	Nurse		2	Yapei Quarters CHPS	CHPS	Yes	Schistosomiasis Bilharzia Urogenital Schistosomiasis Intestinal Schistosomiasis Female Genital Schistosomiasis Male Genital Schistosomiasis	1	1	1	1	1	1	School		Yes																												Yes
28	Female	Certificate	Community Health Nurse		3	Buipe Polyclinic	POLYCLINIC	Yes	Schistosomiasis Bilharzia Urogenital Schistosomiasis Intestinal Schistosomiasis Female Genital Schistosomiasis	1	1	1	1	1	0	On the Job		Don't Know																												No
28	Female	Certificate	Enrolled Nurse		3	Yapei Health Centre	POLYCLINIC	Yes	Schistosomiasis Bilharzia Female Genital Schistosomiasis	1	1	0	0	1	0	Internet		Yes	Yes	It’s a topical disease caused by a parasitic worm called schistosoma	Bilharzia	No		Parasite	Through contact with contaminated fresh water bodies	Blood in urine Abdominal pain Fatigue Anaemia Skin rash Diarrhoea	0	1	0	0	0	0	1	0	0	0	1	0	1	1	1	0	0	0	0	Yes	Yes	A parasitic disease caused by blood flukes that affect the female reproductive system	Yes
28	Male	Certificate	Enrolled Nurse		4	Yapei Health Centre	Health Centre	No										No	Yes	A disease caused by infection with freshwater parasitic worms	Bilharzia	Don’t know		Parasite	Through contact with contaminated fresh water bodies	Blood in urine Joint pain Frequency of urination Abdominal pain Genital Discharge Skin rash Muscle ache	0	1	1	0	1	0	1	0	0	1	0	0	0	1	0	1	0	0	0	Yes	No
28	Female	Certificate	Enrolled Nurse		3	Fufulso Health Center	Health Centre	Yes	Bilharzia	0	1	0	0	0	0	On the Job		Yes	Yes	Disease where there is blood in urine released	Bilharzia	Yes	1	Bacteria	Through contact with contaminated fresh water bodies	Blood in urine	0	1	0	0	0	0	0	0	0	0	0	0	0	0	0	0	0	0	0	Yes	Yes	A parasitic disease caused by blood flukes that affect the female reproductive system	Yes
28	Male	Diploma	Nurse		12	Fufulso Health Center	Health Centre	Yes	Schistosomiasis Bilharzia	1	1	0	0	0	0	School		Yes	Yes	it is an infection which courses blood in urine	dulim ziem	No		Parasite	Through contact with contaminated fresh water bodies	Blood in urine Joint pain Dysuria Frequency of urination Genital Discharge Muscle ache	0	1	1	1	1	0	0	0	0	1	0	0	0	0	0	1	0	0	0	Yes	Yes	A parasitic disease caused by blood flukes that affect the female reproductive system	Yes
28	Female	Certificate	Enrolled Nurse		3	Fufulso Health Center	Health Centre	Yes	Bilharzia	0	1	0	0	0	0	On the Job		Yes	Yes	Disease where you urinate blood or in your urine	Biharzia	Yes	1	Bacteria	Through contact with contaminated fresh water bodies	Blood in urine Dysuria Frequency of urination Night sweats Genital Discharge Fatigue Diarrhoea Headache	0	1	0	1	1	0	0	1	0	1	1	0	0	0	1	0	0	1	0	No	Yes	A parasitic disease caused by blood flukes that affect the female reproductive system	Yes
28	Female	Certificate	Enrolled Nurse		1	Mpaha Health Centre	Health Centre	Yes	Schistosomiasis Bilharzia Female Genital Schistosomiasis	1	1	0	0	1	0	School		Yes	Yes	Condition which patients pass out blood after urinating	Ator	Yes	40	Bacteria	Through contact with contaminated fresh water bodies	Dysuria Blood in urine Abdominal pain	0	1	0	1	0	0	1	0	0	0	0	0	0	0	0	0	0	0	0	Yes	Yes	A parasitic disease caused by blood flukes that affect the female reproductive system	Yes
28	Female	Certificate	Enrolled Nurse		1	Mpaha Health Centre	Health Centre	Yes	Schistosomiasis Bilharzia	1	1	0	0	0	0	School		Yes	Yes	Seeing blood on toilet and urine	I don't know	Don’t know		Parasite	Through contact with contaminated fresh water bodies	Cough Blood in urine blood in stool Headache Diarrhoea Skin rash Dysuria Joint pain	1	1	1	1	0	0	0	0	1	0	0	0	0	1	1	0	0	1	0	Yes	No
28	Female	Certificate	Enrolled Nurse		2	Central Gonja District Hospital	DISTRICT HOSPITAL	Yes	Bilharzia	0	1	0	0	0	0	School		Yes	No																												No
28	Female	Certificate	Enrolled Nurse		2	Central Gonja District Hospital	DISTRICT HOSPITAL	Yes	Bilharzia	0	1	0	0	0	0	School		Don't Know	No																												No
28	Female	Certificate	Enrolled Nurse		1	Central Gonja District Hospital	DISTRICT HOSPITAL	No										Don't Know	No																												No
28	Female	Certificate	Enrolled Nurse		3	Central Gonja District Hospital	DISTRICT HOSPITAL	Yes	Schistosomiasis Bilharzia Female Genital Schistosomiasis	1	1	0	0	1	0	On the Job		Yes	Yes	Presence of blood in urine	Gyenso mogya	No		Parasite	Through contact with contaminated fresh water bodies	Blood in urine Dysuria Frequency of urination Abdominal pain Night sweats blood in stool Fatigue Headache	0	1	0	1	1	0	1	1	1	0	1	0	0	0	0	0	0	1	0	Yes	Yes	A parasitic disease caused by blood flukes that affect the female reproductive system	Yes
28	Male	Degree	Nurse		2	Central Gonja District Hospital	DISTRICT HOSPITAL	Yes	Schistosomiasis Bilharzia Urogenital Schistosomiasis Intestinal Schistosomiasis Female Genital Schistosomiasis Male Genital Schistosomiasis	1	1	1	1	1	1	Family or friends		Don't Know	Yes	bilharzia	i have forgotten	No		Parasite	Through contact with contaminated fresh water bodies	Blood in urine Dysuria Abdominal pain blood in stool Genital Discharge Diarrhoea Abdominal Distention	0	1	0	1	0	0	1	0	1	1	0	0	0	0	1	0	0	0	1	Yes	Yes	A parasitic disease caused by blood flukes that affect the female reproductive system	No
28	Male	Diploma	Health Promotion Officer		2	Central Gonja District Hospital	DISTRICT HOSPITAL	Yes	Schistosomiasis Bilharzia	1	1	0	0	0	0	School		Yes	Yes	swimming disease	i dont know	No		I Don’t know	Through contact with contaminated fresh water bodies	Blood in urine Dysuria Frequency of urination	0	1	0	1	1	0	0	0	0	0	0	0	0	0	0	0	0	0	0	No	No
28	Female	Certificate	Community Health Nurse		2	Buipe Polyclinic	POLYCLINIC	Yes	Bilharzia	0	1	0	0	0	0	School		Don't Know	No																												No
28	Female	Certificate	Enrolled Nurse		1	Buipe Polyclinic	POLYCLINIC	Yes	Schistosomiasis Bilharzia Urogenital Schistosomiasis Intestinal Schistosomiasis Female Genital Schistosomiasis Male Genital Schistosomiasis	1	1	1	1	1	1	Media (TV, radio, newspapers)		Yes	Yes	A disease caused by infection with freshwater parasitic worms	Wali- a dura jinn	Yes	2	Parasite	Through contact with contaminated fresh water bodies	Cough Blood in urine Joint pain Dysuria Frequency of urination Loss of appetite Abdominal pain blood in stool Genital Discharge Fatigue Anaemia Skin rash Diarrhoea Muscle ache Jaundice Headache Abdominal Distention	1	1	1	1	1	1	1	0	1	1	1	0	1	1	1	1	1	1	1	Yes	Yes	A sexually transmitted infection affecting the female genitalia	Yes
28	Male	Diploma	Nurse		1	Central Gonja District Hospital	DISTRICT HOSPITAL	Yes	Schistosomiasis Bilharzia Urogenital Schistosomiasis Intestinal Schistosomiasis Female Genital Schistosomiasis Male Genital Schistosomiasis	1	1	1	1	1	1	School		No	No																												No
28	Male	Diploma	Nurse		4	Sheri CHPS	CHPS	No										No	No																												No
29	Female	Diploma	Medical Laboratory Technician		4	Central Gonja District Hospital	DISTRICT HOSPITAL	Yes	Schistosomiasis Bilharzia Urogenital Schistosomiasis Intestinal Schistosomiasis	1	1	1	1	0	0	School		Yes																												Yes
29	Female	Certificate	Community Health Nurse		3	Bonyase CHPS	CHPS	Yes	Schistosomiasis Bilharzia	1	1	0	0	0	0	School		Yes	No																												No
29	Female	Diploma	Midwife		6	Central Gonja District Hospital	DISTRICT HOSPITAL	Yes	Schistosomiasis Bilharzia Urogenital Schistosomiasis Intestinal Schistosomiasis	1	1	1	1	0	0	School		Yes																												Yes
29	Male	Degree	Medical Laboratory Scientist		4	Central Gonja District Hospital	DISTRICT HOSPITAL	Yes	Schistosomiasis Bilharzia Urogenital Schistosomiasis Intestinal Schistosomiasis Female Genital Schistosomiasis Male Genital Schistosomiasis	1	1	1	1	1	1	School		Don't Know																												No
29	Male	Degree	Medical Laboratory Scientist		4	Central Gonja District Hospital	DISTRICT HOSPITAL	Yes	Schistosomiasis Bilharzia Urogenital Schistosomiasis Intestinal Schistosomiasis	1	1	1	1	0	0	School		Don't Know																												No
29	Male	Certificate	Health Information Officer		4	Mpaha Health Centre	Health Centre	No										Don't Know	No																											No	No
29	Female	Certificate	Enrolled Nurse		3	Yapei Health Centre	POLYCLINIC	Yes	Bilharzia	0	1	0	0	0	0	School		Don't Know	No																												No
29	Male	Certificate	Enrolled Nurse		1	Yapei Health Centre	Health Centre	Yes	Female Genital Schistosomiasis	0	0	0	0	1	0	On the Job		Don't Know	No																												No
29	Male	Certificate	Health Information Officer		3	Mpaha Health Centre	Health Centre	Yes	Schistosomiasis Bilharzia	1	1	0	0	0	0	On the Job		Yes	Yes	Urinating blood	I don't know	Yes	60	Parasite	Through contact with contaminated fresh water bodies	Blood in urine Dysuria	0	1	0	1	0	0	0	0	0	0	0	0	0	0	0	0	0	0	0	Yes	Yes	A parasitic disease caused by blood flukes that affect the female reproductive system	No
29	Female	Certificate	Enrolled Nurse		3	Mpaha Health Centre	Health Centre	Yes	Schistosomiasis Bilharzia	1	1	0	0	0	0	On the Job		Yes	Yes	Passing blood with urine	Babaso	Yes	48	Parasite	Through contact with contaminated fresh water bodies	Blood in urine Dysuria	0	1	0	1	0	0	0	0	0	0	0	0	0	0	0	0	0	0	0	Yes	Yes	A parasitic disease caused by blood flukes that affect the female reproductive system	Yes
29	Male	Diploma	Nurse		3	Mpaha Health Centre	Health Centre	Yes	Schistosomiasis Bilharzia	1	1	0	0	0	0	School		Yes	Yes	Passing blood after micturition of urine	Babaso	Yes	70	Parasite	Through contact with contaminated fresh water bodies	Dysuria Blood in urine Abdominal pain Genital Discharge	0	1	0	1	0	0	1	0	0	1	0	0	0	0	0	0	0	0	0	Yes	Yes	A parasitic disease caused by blood flukes that affect the female reproductive system	Yes
29	Male	Certificate	Nurse		1	Mpaha Health Centre	Health Centre	Yes	Schistosomiasis Bilharzia	1	1	0	0	0	0	School		No	No																												No
29	Female	Certificate	Enrolled Nurse		1	Mpaha Health Centre	Health Centre	Yes	Bilharzia Schistosomiasis	1	1	0	0	0	0	On the Job		Yes	Yes	Seeing blood after urinating	I don't know	Yes	50	Parasite	Through contact with contaminated fresh water bodies	Cough Blood in urine Joint pain Dysuria Headache Muscle ache Diarrhoea Skin rash	1	1	1	1	0	0	0	0	0	0	0	0	0	1	1	1	0	1	0	Yes	Yes	A parasitic disease caused by blood flukes that affect the female reproductive system	Yes
29	Male	Degree	Physician Assistant		3	Central Gonja District Hospital	DISTRICT HOSPITAL	Yes	Schistosomiasis Bilharzia Urogenital Schistosomiasis Intestinal Schistosomiasis	1	1	1	1	0	0	On the Job		Yes	Yes	Disease that cause blood in urine	Vu dordor dorlele - Ewe	No		Parasite	Through contact with contaminated fresh water bodies	Cough Blood in urine Dysuria Frequency of urination Abdominal pain blood in stool Genital Discharge Fatigue Anaemia Skin rash Diarrhoea Abdominal Distention	1	1	0	1	1	0	1	0	1	1	1	0	1	1	1	0	0	0	1	Yes	Yes	A parasitic disease caused by blood flukes that affect the female reproductive system	Yes
29	Female	Certificate	Enrolled Nurse		3	Central Gonja District Hospital	DISTRICT HOSPITAL	Yes	Schistosomiasis Bilharzia	1	1	0	0	0	0	On the Job		Yes	Yes	It is blood urinating infection	Don't know	No		Parasite	Through contact with contaminated fresh water bodies	Blood in urine Dysuria Frequency of urination Fatigue Headache	0	1	0	1	1	0	0	0	0	0	1	0	0	0	0	0	0	1	0	Yes	No
29	Male	Diploma	Field Technician		2	Central Gonja District Hospital	DISTRICT HOSPITAL	Yes	Schistosomiasis Bilharzia	1	1	0	0	0	0	School		Yes	Yes	urinating blood	dulum ziem	No		I Don’t know	Through the ingestion of contaminated food	Blood in urine	0	1	0	0	0	0	0	0	0	0	0	0	0	0	0	0	0	0	0	No	No
29	Female	Diploma	Midwife		2	Central Gonja District Hospital	DISTRICT HOSPITAL	Yes	Schistosomiasis Bilharzia Urogenital Schistosomiasis Intestinal Schistosomiasis	1	1	1	1	0	0	School		Yes	Yes	Urinary infection that causes bloody urine	Ator	No		Parasite	Through contact with contaminated fresh water bodies	Blood in urine Dysuria Frequency of urination Abdominal pain blood in stool Genital Discharge Fatigue Anaemia Skin rash Diarrhoea Jaundice Headache Abdominal Distention	0	1	0	1	1	0	1	0	1	1	1	0	1	1	1	0	1	1	1	Yes	Yes	A parasitic disease caused by blood flukes that affect the female reproductive system	Yes
29	Female	Degree	Midwife		1	Central Gonja District Hospital	DISTRICT HOSPITAL	Yes	Schistosomiasis Bilharzia	1	1	0	0	0	0	School		No	No																												No
29	Female	Certificate	Community Health Nurse		2	Central Gonja District Hospital	DISTRICT HOSPITAL	Yes	Schistosomiasis Bilharzia	1	1	0	0	0	0	School		Yes	Yes	bilharzia	i don't know	No		Parasite	Through contact with contaminated fresh water bodies	Blood in urine	0	1	0	0	0	0	0	0	0	0	0	0	0	0	0	0	0	0	0	No	No
29	Male	Certificate	Community Health Nurse		2	Buipe Polyclinic	POLYCLINIC	Yes	Schistosomiasis Bilharzia	1	1	0	0	0	0	School		Yes	Yes	Parasitic infection	I don't know	No		Parasite	Through contact with contaminated fresh water bodies	Blood in urine	0	1	0	0	0	0	0	0	0	0	0	0	0	0	0	0	0	0	0	No	No
29	Female	Diploma	Midwife		2	Buipe Polyclinic	POLYCLINIC	Yes	Bilharzia	0	1	0	0	0	0	School		Don't Know	No																												No
29	Female	Degree	Nurse		2	Buipe Polyclinic	POLYCLINIC	Yes	Schistosomiasis Bilharzia Urogenital Schistosomiasis Intestinal Schistosomiasis	1	1	1	1	0	0	School		Yes	Yes	Bilharzia	I don't know	No		Parasite	Through contact with contaminated fresh water bodies	Blood in urine Dysuria Frequency of urination blood in stool Diarrhoea Jaundice Abdominal Distention	0	1	0	1	1	0	0	0	1	0	0	0	0	0	1	0	1	0	1	No	No
29	Female	Certificate	Enrolled Nurse		3	Buipe Polyclinic	POLYCLINIC	Yes	Bilharzia	0	1	0	0	0	0	School		Don't Know	No																												No
29	Female	Certificate	Enrolled Nurse		3	Buipe Polyclinic	POLYCLINIC	Yes	Schistosomiasis Bilharzia	1	1	0	0	0	0	School		Yes	Yes	bilharzia	I don't know	No		Parasite	Through contact with contaminated fresh water bodies	Blood in urine	0	1	0	0	0	0	0	0	0	0	0	0	0	0	0	0	0	0	0	No	No
29	Male	Certificate	Enrolled Nurse		3	Buipe Polyclinic	POLYCLINIC	Yes	Schistosomiasis Bilharzia	1	1	0	0	0	0	School		Yes	Yes	bilharzia	I don't know	No		Parasite	Through contact with contaminated fresh water bodies	Blood in urine	0	1	0	0	0	0	0	0	0	0	0	0	0	0	0	0	0	0	0	No	No
29	Male	Diploma	Pharmacy Technician		4	Central Gonja District Hospital	DISTRICT HOSPITAL	Yes	Bilharzia	0	1	0	0	0	0	School		Don't Know	No																												No
29	Female	Certificate	Enrolled Nurse		3	Central Gonja District Hospital	DISTRICT HOSPITAL	Yes	Schistosomiasis Bilharzia Female Genital Schistosomiasis	1	1	0	0	1	0	On the Job		Yes	Yes	Presence of blood in urine	Gyenso mogya	No		Parasite	Through contact with contaminated fresh water bodies	Blood in urine Dysuria Frequency of urination Abdominal pain Night sweats blood in stool Fatigue Headache	0	1	0	1	1	0	1	1	1	0	1	0	0	0	0	0	0	1	0	Yes	Yes	A parasitic disease caused by blood flukes that affect the female reproductive system	Yes
29	Male	Certificate	Community Health Nurse		2	Adape CHPS	CHPS	Yes	Schistosomiasis Bilharzia	1	1	0	0	0	0	School		Yes	Yes	bilharzia	I don't know	Yes	4	Parasite	Through contact with contaminated fresh water bodies	Blood in urine	0	1	0	0	0	0	0	0	0	0	0	0	0	0	0	0	0	0	0	Yes	No
30	Male	Certificate	Community Health Nurse		1	Tuluwe CHPS	CHPS	No										Yes																												Yes
30	Male	Degree	Medical Laboratory Scientist		12	Mpaha Health Centre	Health Centre	Yes	Schistosomiasis Bilharzia Urogenital Schistosomiasis Intestinal Schistosomiasis Female Genital Schistosomiasis Male Genital Schistosomiasis	1	1	1	1	1	1	School		Yes																												Yes
30	Female	Certificate	Community Health Nurse		3	Yapei Yipala CHPS	CHPS	Yes	Schistosomiasis Bilharzia	1	1	0	0	0	0	School		Yes																												Yes
30	Female	Diploma	Medical Laboratory Technician		3	Buipe Polyclinic	POLYCLINIC	Yes	Schistosomiasis Bilharzia Urogenital Schistosomiasis Intestinal Schistosomiasis	1	1	1	1	0	0	School		Yes																												Yes
30	Male	Diploma	Medical Laboratory Technician		3	Buipe Polyclinic	POLYCLINIC	Yes	Schistosomiasis Bilharzia Urogenital Schistosomiasis Intestinal Schistosomiasis	1	1	1	1	0	0	School		No																												Yes
30	Male	Degree	Medical Laboratory Scientist		3	Central Gonja District Hospital	DISTRICT HOSPITAL	Yes	Schistosomiasis Bilharzia Urogenital Schistosomiasis Intestinal Schistosomiasis Female Genital Schistosomiasis Male Genital Schistosomiasis	1	1	1	1	1	1	On the Job		Yes																												Yes
30	Male	Certificate	Enrolled Nurse		2	Yapei Health Centre	POLYCLINIC	Yes	Schistosomiasis Bilharzia	1	1	0	0	0	0	School		No	No																												No
30	Female	Certificate	Enrolled Nurse		3	Yapei Health Centre	Health Centre	Yes	Schistosomiasis Bilharzia Urogenital Schistosomiasis Intestinal Schistosomiasis Male Genital Schistosomiasis	1	1	1	1	0	1	School		No	No																												No
30	Male	Diploma	Pharmacy Technician		4	Yapei Health Centre	POLYCLINIC	Yes	Bilharzia	0	1	0	0	0	0	School		Don't Know	No																												No
30	Female	Certificate	Enrolled Nurse		3	Fufulso Health Center	CHPS	Yes	Female Genital Schistosomiasis	0	0	0	0	1	0	School		Don't Know	Yes	A disease caused by infection with freshwater parasites worms in certain tropical	Urine in blood	No		Parasite	Through contact with contaminated fresh water bodies	Blood in urine Abdominal pain Skin rash	0	1	0	0	0	0	1	0	0	0	0	0	0	1	0	0	0	0	0	Yes	Yes	A parasitic disease caused by blood flukes that affect the female reproductive system	No
30	Female	Diploma	Nurse		3	Mpaha Health Centre	Health Centre	Yes	Schistosomiasis Bilharzia	1	1	0	0	0	0	On the Job		Yes	Yes	Seeing blood after passing urine	Babaso	Yes	50	Parasite	Through contact with contaminated fresh water bodies	Blood in urine Dysuria Abdominal pain Genital Discharge	0	1	0	1	0	0	1	0	0	1	0	0	0	0	0	0	0	0	0	Yes	Yes	A parasitic disease caused by blood flukes that affect the female reproductive system	Yes
30	Female	Certificate	Community Health Nurse		3	Mpaha Health Centre	Health Centre	Yes	Schistosomiasis Bilharzia Female Genital Schistosomiasis	1	1	0	0	1	0	On the Job		Yes	Yes	Seeing blood in urine and stool	Babaso	Yes	45	Parasite	Through contact with contaminated fresh water bodies	Cough Blood in urine blood in stool Headache Muscle ache Diarrhoea Skin rash Abdominal pain	1	1	0	0	0	0	1	0	1	0	0	0	0	1	1	1	0	1	0	Yes	Yes	A parasitic disease caused by blood flukes that affect the female reproductive system	Yes
30	Female	Diploma	Disease Control officer		3	Central Gonja District Hospital	DISTRICT HOSPITAL	Yes	Schistosomiasis Bilharzia	1	1	0	0	0	0	On the Job		No	Yes	Blood urinating sickness	Dulim ziem	No		I Don’t know	Through contact with contaminated fresh water bodies	Cough Blood in urine Dysuria Frequency of urination	1	1	0	1	1	0	0	0	0	0	0	0	0	0	0	0	0	0	0	No	No
30	Male	Degree	Facility In-Charge	Nurse	5	Buipe Polyclinic	POLYCLINIC	Yes	Schistosomiasis Bilharzia Urogenital Schistosomiasis Intestinal Schistosomiasis Female Genital Schistosomiasis Male Genital Schistosomiasis	1	1	1	1	1	1	On the Job		Yes	Yes	A disease caused by infection with freshwater parasitic worm	Twi- Dwunso mogya	Yes	6	Parasite	Through contact with contaminated fresh water bodies	Cough Blood in urine Loss of appetite Abdominal pain blood in stool Genital Discharge Anaemia Skin rash Diarrhoea Muscle ache Jaundice Headache Abdominal Distention	1	1	0	0	0	1	1	0	1	1	0	0	1	1	1	1	1	1	1	Yes	Yes	A sexually transmitted infection affecting the female genitalia	Yes
30	Female	Diploma	Nurse		7	Central Gonja District Hospital	DISTRICT HOSPITAL	Yes	Bilharzia	0	1	0	0	0	0	School		Yes	Yes	It's an infection	Bilhazia	Yes	1	Bacteria	Through contact with contaminated fresh water bodies	Skin rash	0	0	0	0	0	0	0	0	0	0	0	0	0	1	0	0	0	0	0	Yes	Yes	A sexually transmitted infection affecting the female genitalia	Yes
30	Female	Certificate	Community Health Nurse		2	Central Gonja District Hospital	DISTRICT HOSPITAL	Yes	Bilharzia	0	1	0	0	0	0	School		Don't Know	No																												No
30	Female	Diploma	Midwife		5	Central Gonja District Hospital	DISTRICT HOSPITAL	Yes	Schistosomiasis Bilharzia Urogenital Schistosomiasis Intestinal Schistosomiasis Female Genital Schistosomiasis Male Genital Schistosomiasis	1	1	1	1	1	1	School		Yes	Yes	Blood in urine	Twi- Dwunso mogya	Yes	4	Parasite	Through contact with contaminated fresh water bodies	Cough Blood in urine Joint pain Frequency of urination Loss of appetite Abdominal pain blood in stool Genital Discharge Fatigue Anaemia Skin rash Diarrhoea Muscle ache Headache Abdominal Distention	1	1	1	0	1	1	1	0	1	1	1	0	1	1	1	1	0	1	1	Yes	Yes	A sexually transmitted infection affecting the female genitalia	Yes
30	Male	Diploma	Nurse		3	Central Gonja District Hospital	DISTRICT HOSPITAL	No										Yes	No																												No
30	Female	Diploma	Disease Control officer		2	Buipe Polyclinic	POLYCLINIC	Yes	Schistosomiasis Bilharzia	1	1	0	0	0	0	On the Job		Yes	Yes	Blood urinating disease	Ebonful de kulo	No		Parasite	Through contact with contaminated fresh water bodies	Blood in urine Dysuria Frequency of urination Abdominal pain blood in stool Skin rash Diarrhoea Abdominal Distention	0	1	0	1	1	0	1	0	1	0	0	0	0	1	1	0	0	0	1	No	No
30	Male	Certificate	Enrolled Nurse		3	Buipe Polyclinic	POLYCLINIC	Yes	Schistosomiasis Bilharzia	1	1	0	0	0	0	School		Yes	Yes	bilharzia	I don't know	No		Parasite	Through contact with contaminated fresh water bodies	Blood in urine	0	1	0	0	0	0	0	0	0	0	0	0	0	0	0	0	0	0	0	No	No
30	Male	Certificate	Enrolled Nurse		2	Buipe Polyclinic	POLYCLINIC	Yes	Schistosomiasis Bilharzia	1	1	0	0	0	0	School		Yes	Yes	bilharzia	I don't know	No		Parasite	Through contact with contaminated fresh water bodies	Blood in urine	0	1	0	0	0	0	0	0	0	0	0	0	0	0	0	0	0	0	0	No	No
30	Female	Certificate	Enrolled Nurse		2	Buipe Polyclinic	POLYCLINIC	Yes	Schistosomiasis Bilharzia	1	1	0	0	0	0	School		Yes	Yes	bilharzia	I don't know	No		Parasite	Through contact with contaminated fresh water bodies	Blood in urine	0	1	0	0	0	0	0	0	0	0	0	0	0	0	0	0	0	0	0	No	No
30	Female	Diploma	Pharmacy Technician		3	Central Gonja District Hospital	DISTRICT HOSPITAL	Yes	Bilharzia	0	1	0	0	0	0	School		Don't Know	No																												No
30	Male	Certificate	Enrolled Nurse		3	Amedrovi CHPS	CHPS	Yes	Schistosomiasis Bilharzia Female Genital Schistosomiasis Male Genital Schistosomiasis	1	1	0	0	1	1	School		Yes	Yes	It's acute and chronic parasitic worm disease caused by blood flukes	Hausa- Babasor ,	No		Parasite	Through contact with contaminated fresh water bodies	Blood in urine Joint pain Dysuria Abdominal pain blood in stool Skin rash Muscle ache Headache	0	1	1	1	0	0	1	0	1	0	0	0	0	1	0	1	0	1	0	Yes	Yes	A parasitic disease caused by blood flukes that affect the female reproductive system	Yes
30	Female	Certificate	Enrolled Nurse		1	Central Gonja District Hospital	DISTRICT HOSPITAL	Yes	Bilharzia	0	1	0	0	0	0	School		Yes	No																												No
30	Male	Certificate	Enrolled Nurse		3	Cheriso CHPS	POLYCLINIC	Yes	Schistosomiasis Bilharzia Urogenital Schistosomiasis Intestinal Schistosomiasis Female Genital Schistosomiasis Male Genital Schistosomiasis	1	1	1	1	1	1	Media (TV, radio, newspapers)		Yes	Yes	A disease caused by infection with freshwater parasitic worms	Wali- a dura jinn	Yes	2	Parasite	Through contact with contaminated fresh water bodies	Cough Blood in urine Joint pain Dysuria Frequency of urination Loss of appetite Abdominal pain blood in stool Genital Discharge Fatigue Anaemia Skin rash Diarrhoea Muscle ache Jaundice Headache Abdominal Distention	1	1	1	1	1	1	1	0	1	1	1	0	1	1	1	1	1	1	1	Yes	Yes	A sexually transmitted infection affecting the female genitalia	Yes
31	Female	Diploma	Midwife		6	Central Gonja District Hospital	DISTRICT HOSPITAL	Yes	Schistosomiasis Bilharzia Urogenital Schistosomiasis Intestinal Schistosomiasis	1	1	1	1	0	0	School		Yes	No																												No
31	Female	Certificate	Enrolled Nurse		3	Yapei Health Centre	POLYCLINIC	No										Don't Know	No																												No
31	Female	Certificate	Enrolled Nurse		3	Yapei Health Centre	POLYCLINIC											Don't Know	No																												No
31	Female	Certificate	Enrolled Nurse		4	Fufulso Health Center	Health Centre	Yes	Schistosomiasis Bilharzia	1	1	0	0	0	0	School		Yes	Yes	It is a disease caused by infection with fresh water parasitic worms in tropical and subtropical regions	No idea	No		Parasite	Through contact with contaminated fresh water bodies	Cough Blood in urine Joint pain Abdominal pain blood in stool Genital Discharge Skin rash Diarrhoea Muscle ache Abdominal Distention	1	1	1	0	0	0	1	0	1	1	0	0	0	1	1	1	0	0	1	Yes	Yes	A parasitic disease caused by blood flukes that affect the female reproductive system	No
31	Female	Diploma	Community Health Officer		2	Mpaha Health Centre	Health Centre	Yes	Bilharzia Schistosomiasis Female Genital Schistosomiasis	1	1	0	0	1	0	On the Job		Yes	Yes	Urinating of blood	Babaso	Yes	50	Parasite	Through contact with contaminated fresh water bodies	Blood in urine Dysuria Abdominal pain	0	1	0	1	0	0	1	0	0	0	0	0	0	0	0	0	0	0	0	Yes	Yes	A parasitic disease caused by blood flukes that affect the female reproductive system	Yes
31	Male	Certificate	Enrolled Nurse		3	Fufulso Health Center	Health Centre	Yes	Bilharzia	0	1	0	0	0	0	School		Yes	Yes	Blood in urine	Ebunfol be kulo	Yes	2	Parasite	Through contact with contaminated fresh water bodies	Blood in urine Joint pain Loss of appetite Abdominal pain Fatigue Anaemia Skin rash Diarrhoea Headache	0	1	1	0	0	1	1	0	0	0	1	0	1	1	1	0	0	1	0	Yes	No
31	Female	Degree	Nurse		4	Central Gonja District Hospital	DISTRICT HOSPITAL	Yes	Schistosomiasis Bilharzia	1	1	0	0	0	0	School		Yes	Yes	Bilharzia	Abonfol be kulo	No		I Don’t know	Through contact with contaminated fresh water bodies	Cough Blood in urine Dysuria Frequency of urination Loss of appetite Abdominal pain	1	1	0	1	1	1	1	0	0	0	0	0	0	0	0	0	0	0	0	Yes	Yes	A parasitic disease caused by blood flukes that affect the female reproductive system	No
31	Male	Diploma	Health Information Officer		4	Central Gonja District Hospital	DISTRICT HOSPITAL	Yes	Bilharzia	0	1	0	0	0	0	Family or friends		Don't Know	No																												No
31	Male	Diploma	Field Technician		2	Buipe Polyclinic	POLYCLINIC	Yes	Bilharzia	0	1	0	0	0	0	On the Job		Don't Know	No																												No
31	Female	Diploma	Midwife		3	Buipe Polyclinic	POLYCLINIC	Yes	Bilharzia	0	1	0	0	0	0	School		Don't Know	No																												No
31	Female	Degree	Midwife		3	Buipe Polyclinic	POLYCLINIC	Yes	Bilharzia	0	1	0	0	0	0	School		No	No																												No
31	Female	Certificate	Enrolled Nurse		3	Buipe Polyclinic	POLYCLINIC											Don't Know	No																												No
31	Female	Certificate	Enrolled Nurse		2	Buipe Polyclinic	POLYCLINIC	Yes	Schistosomiasis Bilharzia	1	1	0	0	0	0	School		Yes	Yes	bilharzia	I don't know	No		Parasite	Through contact with contaminated fresh water bodies	Blood in urine	0	1	0	0	0	0	0	0	0	0	0	0	0	0	0	0	0	0	0	No	No
31	Male	Certificate	Enrolled Nurse		2	Buipe Polyclinic	POLYCLINIC	Yes	Schistosomiasis Bilharzia	1	1	0	0	0	0	School		Yes	Yes	bilharzia	I don't know	No		Parasite	Through contact with contaminated fresh water bodies	Blood in urine	0	1	0	0	0	0	0	0	0	0	0	0	0	0	0	0	0	0	0	No	No
31	Male	Degree	Pharmacist		3	Central Gonja District Hospital	DISTRICT HOSPITAL	Yes	Schistosomiasis Bilharzia Female Genital Schistosomiasis	1	1	0	0	1	0	School		Yes	Yes	Blood urinating sickness	I don't know	No		Parasite	Through contact with contaminated fresh water bodies	Blood in urine Dysuria Frequency of urination	0	1	0	1	1	0	0	0	0	0	0	0	0	0	0	0	0	0	0	Yes	Yes	A parasitic disease caused by blood flukes that affect the female reproductive system	No
31	Female	Diploma	Pharmacy Technician		3	Central Gonja District Hospital	DISTRICT HOSPITAL	Yes	Bilharzia	0	1	0	0	0	0	School		Don't Know	No																												No
31	Male	Certificate	Enrolled Nurse		3	Central Gonja District Hospital	DISTRICT HOSPITAL	Yes	Schistosomiasis Bilharzia Female Genital Schistosomiasis	1	1	0	0	1	0	On the Job		Yes	Yes	Presence of blood in urine	Gyenso mogya	No		Parasite	Through contact with contaminated fresh water bodies	Blood in urine Dysuria Frequency of urination Abdominal pain Night sweats blood in stool Fatigue Headache	0	1	0	1	1	0	1	1	1	0	1	0	0	0	0	0	0	1	0	Yes	Yes	A parasitic disease caused by blood flukes that affect the female reproductive system	Yes
31	Female	Certificate	Enrolled Nurse		2	Central Gonja District Hospital	DISTRICT HOSPITAL	Yes	Schistosomiasis Bilharzia	1	1	0	0	0	0	On the Job		Yes	Yes	Presence of blood in urine	Gyenso mogya	No		Parasite	Through contact with contaminated fresh water bodies	Blood in urine Dysuria Frequency of urination Abdominal pain Night sweats blood in stool Fatigue Headache	0	1	0	1	1	0	1	1	1	0	1	0	0	0	0	0	0	1	0	Yes	No
31	Female	Certificate	Enrolled Nurse		2	Kokope CHPS	CHPS	Yes	Schistosomiasis Bilharzia	1	1	0	0	0	0	School		Yes	Yes	dulum	I don't know	No		Parasite	Through contact with contaminated fresh water bodies	Blood in urine	0	1	0	0	0	0	0	0	0	0	0	0	0	0	0	0	0	0	0	No	No
32	Male	Certificate	Enrolled Nurse		3	Janikura CHPS	CHPS	Yes	Bilharzia	0	1	0	0	0	0	School		No																												Yes
32	Male	Certificate	Enrolled Nurse		3	Janikura CHPS	CHPS	No										No																												Yes
32	Female	Certificate	Enrolled Nurse		1	Yapei Quarters CHPS	CHPS	Yes	Schistosomiasis Bilharzia Female Genital Schistosomiasis	1	1	0	0	1	0	Internet		No																												Yes
32	Female	Diploma	Midwife		3	Sheri CHPS	CHPS	Yes	Schistosomiasis Bilharzia	1	1	0	0	0	0	School		Yes																												Yes
32	Male	Certificate	Enrolled Nurse		3	Buipe Polyclinic	POLYCLINIC	Yes	Schistosomiasis Bilharzia	1	1	0	0	0	0	School		No	No																												Yes	A parasitic disease caused by blood flukes that affect the female reproductive system	No
32	Male	Diploma	Nurse		3	Yapei Health Centre	POLYCLINIC	Yes	Bilharzia	0	1	0	0	0	0	School		Yes	Yes	Urination of blood after drinking an contaminated water	Bilharzia	No		Parasite	Through contact with contaminated fresh water bodies	Blood in urine Dysuria Frequency of urination Genital Discharge	0	1	0	1	1	0	0	0	0	1	0	0	0	0	0	0	0	0	0	No	Yes	A parasitic disease caused by blood flukes that affect the female reproductive system	Yes
32	Female	Certificate	Field Technician		3	Fufulso Health Center	Health Centre	Yes	Schistosomiasis Bilharzia Urogenital Schistosomiasis Female Genital Schistosomiasis Male Genital Schistosomiasis	1	1	1	0	1	1	School		Yes	Yes	Urination of blood	Gonso moja	No		Parasite	Through contact with contaminated fresh water bodies	Blood in urine Dysuria Frequency of urination Abdominal pain Genital Discharge Fatigue Anaemia Abdominal Distention	0	1	0	1	1	0	1	0	0	1	1	0	1	0	0	0	0	0	1	Yes	No
32	Male	Diploma	Nurse		1	Fufulso Health Center	Health Centre	Yes	Schistosomiasis Bilharzia	1	1	0	0	0	0	School		Yes	Yes	Schistosomiasis is a parasitic disease caused by flukes (trematodes) of the genus Schistosoma.	I DON'T KNOW	No		Parasite	Through contact with contaminated fresh water bodies	Cough Blood in urine Joint pain Dysuria Frequency of urination Abdominal pain blood in stool Skin rash Diarrhoea Muscle ache Jaundice Headache	1	1	1	1	1	0	1	0	1	0	0	0	0	1	1	1	1	1	0	Yes	Yes	A parasitic disease caused by blood flukes that affect the female reproductive system	Yes
32	Female	Certificate	Enrolled Nurse		3	Mpaha Health Centre	Health Centre	Yes	Schistosomiasis Bilharzia	1	1	0	0	0	0	On the Job		Yes	Yes	Seeing blood in urine	Babaso	Yes	65	Parasite	Through contact with contaminated fresh water bodies	Dysuria Blood in urine	0	1	0	1	0	0	0	0	0	0	0	0	0	0	0	0	0	0	0	Yes	No
32	Male	Certificate	Field Technician		3	Mpaha Health Centre	Health Centre	Yes	Schistosomiasis Bilharzia	1	1	0	0	0	0	On the Job		Yes	Yes	Urinating blood	I don't know	Yes	60	Parasite	Through contact with contaminated fresh water bodies	Blood in urine Dysuria Genital Discharge	0	1	0	1	0	0	0	0	0	1	0	0	0	0	0	0	0	0	0	Yes	No
32	Female	Diploma	Midwife		2	Mpaha Health Centre	Health Centre	Yes	Schistosomiasis Bilharzia	1	1	0	0	0	0	On the Job		Yes	Yes	Seeing blood in urine and stool	Babaso	Yes	60	Parasite	Through contact with contaminated fresh water bodies	Cough Blood in urine Joint pain Loss of appetite Abdominal pain blood in stool Fatigue Skin rash Muscle ache Headache	1	1	1	0	0	1	1	0	1	0	1	0	0	1	0	1	0	1	0	Yes	Yes	A parasitic disease caused by blood flukes that affect the female reproductive system	Yes
32	Male	Diploma	Nurse		2	Mpaha Health Centre	Health Centre	Yes	Schistosomiasis Bilharzia Female Genital Schistosomiasis	1	1	0	0	1	0	On the Job		Yes	Yes	Seeing blood in stool and urine	Babaso	Yes	50	Parasite	Through contact with contaminated fresh water bodies	Cough Blood in urine blood in stool Headache Muscle ache Diarrhoea Skin rash Fatigue Genital Discharge Abdominal pain Loss of appetite	1	1	0	0	0	1	1	0	1	1	1	0	0	1	1	1	0	1	0	Yes	Yes	A parasitic disease caused by blood flukes that affect the female reproductive system	Yes
32	Male	Diploma	Public Health Officer		5	Central Gonja District Hospital	DISTRICT HOSPITAL	Yes	Schistosomiasis Bilharzia Urogenital Schistosomiasis Intestinal Schistosomiasis	1	1	1	1	0	0	On the Job		No	Yes	River disease that make you urinate blood	I don't know	No		Parasite	Through contact with contaminated fresh water bodies	Blood in urine Dysuria Frequency of urination	0	1	0	1	1	0	0	0	0	0	0	0	0	0	0	0	0	0	0	No	No
32	Male	Degree	Nurse		5	Central Gonja District Hospital	DISTRICT HOSPITAL	Yes	Schistosomiasis Bilharzia Urogenital Schistosomiasis Intestinal Schistosomiasis	1	1	1	1	0	0	On the Job		No	Yes	infection of urine	i dont know	No		Parasite	Through contact with contaminated fresh water bodies	Blood in urine	0	1	0	0	0	0	0	0	0	0	0	0	0	0	0	0	0	0	0	No	No
32	Female	Diploma	Midwife		4	Central Gonja District Hospital	DISTRICT HOSPITAL	Yes	Schistosomiasis Bilharzia Urogenital Schistosomiasis Intestinal Schistosomiasis	1	1	1	1	0	0	School		Yes	Yes	Bladder infection to produce blood urine	Babaso	No		Fungus	Through contact with contaminated fresh water bodies	Blood in urine Dysuria Frequency of urination	0	1	0	1	1	0	0	0	0	0	0	0	0	0	0	0	0	0	0	Yes	No
32	Female	Certificate	Community Health Nurse		4	Central Gonja District Hospital	DISTRICT HOSPITAL	Yes	Bilharzia	0	1	0	0	0	0	Family or friends		Don't Know	No																												No
32	Male	Degree	Nurse		2	Central Gonja District Hospital	DISTRICT HOSPITAL	Yes	Schistosomiasis Urogenital Schistosomiasis Intestinal Schistosomiasis Female Genital Schistosomiasis Male Genital Schistosomiasis	1	0	1	1	1	1	School		Yes	Yes	Blood in urine	Vagla- chal n du fiini ni	Yes	4	Parasite	Through contact with contaminated fresh water bodies	Cough Blood in urine Joint pain Frequency of urination Loss of appetite Abdominal pain blood in stool Genital Discharge Anaemia Skin rash Diarrhoea Muscle ache Headache Abdominal Distention	1	1	1	0	1	1	1	0	1	1	0	0	1	1	1	1	0	1	1	Yes	Yes	A parasitic disease caused by blood flukes that affect the female reproductive system	Yes
32	Female	Diploma	Nurse		7	Central Gonja District Hospital	DISTRICT HOSPITAL	Yes	Female Genital Schistosomiasis	0	0	0	0	1	0	School		No	Yes	Is a parasite disease	Rashes	No		Parasite	Through the ingestion of contaminated food	Blood in urine Joint pain Frequency of urination Genital Discharge	0	1	1	0	1	0	0	0	0	1	0	0	0	0	0	0	0	0	0	Yes	Yes	A sexually transmitted infection affecting the female genitalia	Yes
32	Male	Certificate	Community Health Nurse		3	Buipe Polyclinic	POLYCLINIC	Yes	Bilharzia	0	1	0	0	0	0	On the Job		No	No																												No
32	Female	Diploma	Nurse		2	Buipe Polyclinic	POLYCLINIC	Yes	Schistosomiasis Bilharzia Urogenital Schistosomiasis Intestinal Schistosomiasis	1	1	1	1	0	0	School		Yes	Yes	Bilharzia	I don't know	No		Parasite	Through contact with contaminated fresh water bodies	Blood in urine Dysuria Frequency of urination blood in stool Diarrhoea Jaundice Abdominal Distention	0	1	0	1	1	0	0	0	1	0	0	0	0	0	1	0	1	0	1	No	No
32	Female	Diploma	Nurse		3	Buipe Polyclinic	POLYCLINIC	Yes	Schistosomiasis Bilharzia Urogenital Schistosomiasis Intestinal Schistosomiasis	1	1	1	1	0	0	School		Yes	Yes	Bilharzia	I don't know	No		Parasite	Through contact with contaminated fresh water bodies	Blood in urine Dysuria Frequency of urination blood in stool Diarrhoea Jaundice Abdominal Distention	0	1	0	1	1	0	0	0	1	0	0	0	0	0	1	0	1	0	1	No	No
32	Male	Degree	Nurse		2	Buipe Polyclinic	POLYCLINIC	Yes	Bilharzia	0	1	0	0	0	0	School		Don't Know	No																												No
32	Female	Certificate	Enrolled Nurse		3	Central Gonja District Hospital	DISTRICT HOSPITAL	Yes	Bilharzia	0	1	0	0	0	0	School		Yes	No																												No
33	Female	Degree	Midwife		11	Buipe Polyclinic	POLYCLINIC	Yes	Schistosomiasis Bilharzia	1	1	0	0	0	0	School		Yes																												Yes
33	Male	Certificate	Field Technician		3	Tuluwe CHPS	CHPS	Yes	Schistosomiasis Bilharzia Intestinal Schistosomiasis Female Genital Schistosomiasis Male Genital Schistosomiasis	1	1	0	1	1	1	School		Yes																												Yes
33	Male	Certificate	Enrolled Nurse		3	Tuluwe CHPS	CHPS	Yes	Bilharzia	0	1	0	0	0	0	Family or friends		Yes																												Yes
33	Male	Certificate	Nurse		3	Kigbripe CHPS	CHPS	Yes	Bilharzia	0	1	0	0	0	0	School		Yes																												Yes
33	Male	Diploma	Medical Laboratory Technician		5	Buipe Polyclinic	POLYCLINIC	Yes	Schistosomiasis Bilharzia Urogenital Schistosomiasis Intestinal Schistosomiasis Female Genital Schistosomiasis Male Genital Schistosomiasis	1	1	1	1	1	1	School		Don't Know																												Yes
33	Female	Certificate	Enrolled Nurse		3	Fufulso Health Center	Health Centre	Yes	Bilharzia	0	1	0	0	0	0	School		Yes	Yes	Bloody urin	Gesso mogya	Yes	2	Bacteria	Through contact with contaminated fresh water bodies	Blood in urine blood in stool Fatigue Anaemia Headache	0	1	0	0	0	0	0	0	1	0	1	0	1	0	0	0	0	1	0	No	No
33	Male	Certificate	Enrolled Nurse		4	Mpaha Health Centre	Health Centre	Yes	Schistosomiasis Bilharzia	1	1	0	0	0	0	On the Job		Yes	Yes	Passing out blood after urinating	Babaso	Yes	60	Parasite	Through contact with contaminated fresh water bodies	Blood in urine Frequency of urination Abdominal pain Genital Discharge	0	1	0	0	1	0	1	0	0	1	0	0	0	0	0	0	0	0	0	Yes	Yes	A parasitic disease caused by blood flukes that affect the female reproductive system	Yes
33	Male	Diploma	Nurse		3	Mpaha Health Centre	Health Centre	Yes	Schistosomiasis Bilharzia Female Genital Schistosomiasis	1	1	0	0	1	0	School		Yes	Yes	Urinating blood	Babaso	Yes	60	Parasite	Through contact with contaminated fresh water bodies	Dysuria Blood in urine Abdominal pain Genital Discharge	0	1	0	1	0	0	1	0	0	1	0	0	0	0	0	0	0	0	0	Yes	Yes	A parasitic disease caused by blood flukes that affect the female reproductive system	Yes
33	Male	Diploma	Health Promotion Officer		5	Central Gonja District Hospital	DISTRICT HOSPITAL	Yes	Bilharzia	0	1	0	0	0	0	School		No	No																												No
33	Female	Diploma	Midwife		3	Central Gonja District Hospital	DISTRICT HOSPITAL	Yes	Bilharzia	0	1	0	0	0	0	School		Don't Know	No																												No
33	Male	Certificate	Community Health Nurse		3	Buipe Polyclinic	POLYCLINIC	Yes	Schistosomiasis Bilharzia	1	1	0	0	0	0	School		Yes	Yes	Blood urinating disease	Dulum ziem	No		Parasite	Through contact with contaminated fresh water bodies	Blood in urine	0	1	0	0	0	0	0	0	0	0	0	0	0	0	0	0	0	0	0	No	No
33	Male	Diploma	Nurse		3	Buipe Polyclinic	POLYCLINIC	Yes	Bilharzia	0	1	0	0	0	0	School		Don't Know	No																												No
33	Female	Certificate	Enrolled Nurse		3	Buipe Polyclinic	POLYCLINIC											Don't Know	No																												No
33	Female	Certificate	Dispensing Assistant		3	Central Gonja District Hospital	DISTRICT HOSPITAL	Yes	Bilharzia	0	1	0	0	0	0	School		Don't Know	No																												No
33	Female	Certificate	Enrolled Nurse		2	Central Gonja District Hospital	DISTRICT HOSPITAL	Yes	Bilharzia	0	1	0	0	0	0	School		Yes	No																												No
34	Male	Certificate	Community Health Officer		8	Yapei Quarters CHPS	CHPS	Yes	Schistosomiasis Bilharzia	1	1	0	0	0	0	School		Yes																												Yes
34	Female	Degree	Midwife		7	Central Gonja District Hospital	DISTRICT HOSPITAL	Yes	Bilharzia Female Genital Schistosomiasis	0	1	0	0	1	0	School		Yes																												Yes
34	Female	Diploma	Nurse		7	Central Gonja District Hospital	DISTRICT HOSPITAL	Yes	Schistosomiasis Bilharzia Female Genital Schistosomiasis	1	1	0	0	1	0	Family or friends		Yes	Yes	A parasitic disease condition caused by schistosoma, characterised by urination of blood. It is contracted through a contaminated source of water like river, stream.	It is called suankyeyaw in my local dialect; fante	No		Parasite	Through contact with contaminated fresh water bodies	Blood in urine Joint pain Dysuria Frequency of urination Abdominal pain blood in stool Fatigue	0	1	1	1	1	0	1	0	1	0	1	0	0	0	0	0	0	0	0	Yes	Yes	A parasitic disease caused by blood flukes that affect the female reproductive system	No
34	Male	Degree	Field Technician		6	Central Gonja District Hospital	DISTRICT HOSPITAL	Yes	Schistosomiasis Bilharzia Urogenital Schistosomiasis Intestinal Schistosomiasis	1	1	1	1	0	0	School		Yes	Yes	swimming in river infection	vu dordor dorlele	No		I Don’t know	Through contact with contaminated fresh water bodies	Blood in urine	0	1	0	0	0	0	0	0	0	0	0	0	0	0	0	0	0	0	0	No	No
34	Female	Degree	Midwife		6	Central Gonja District Hospital	DISTRICT HOSPITAL	Yes	Schistosomiasis Bilharzia Urogenital Schistosomiasis Intestinal Schistosomiasis Female Genital Schistosomiasis Male Genital Schistosomiasis	1	1	1	1	1	1	School		Yes	Yes	Bilharzia	I don't know	No		Parasite	Through contact with contaminated fresh water bodies	Blood in urine Dysuria Frequency of urination Abdominal pain Headache Abdominal Distention	0	1	0	1	1	0	1	0	0	0	0	0	0	0	0	0	0	1	1	Yes	Yes	A parasitic disease caused by blood flukes that affect the female reproductive system	No
34	Female	Diploma	Community Health Nurse		5	Buipe Polyclinic	POLYCLINIC	Yes	Bilharzia	0	1	0	0	0	0	On the Job		No	No																												No
34	Female	Degree	Midwife		5	Buipe Polyclinic	POLYCLINIC	Yes	Schistosomiasis Bilharzia Urogenital Schistosomiasis Intestinal Schistosomiasis Female Genital Schistosomiasis Male Genital Schistosomiasis	1	1	1	1	1	1	School		Yes	Yes	Blood in urine infection	I don't know	No		Parasite	Through contact with contaminated fresh water bodies	Blood in urine Dysuria Frequency of urination	0	1	0	1	1	0	0	0	0	0	0	0	0	0	0	0	0	0	0	Yes	Yes	A parasitic disease caused by blood flukes that affect the female reproductive system	Yes
34	Male	Diploma	Nurse		3	Buipe Polyclinic	POLYCLINIC	Yes	Bilharzia	0	1	0	0	0	0	School		Don't Know	No																												No
34	Male	Degree	Nurse		7	Buipe Polyclinic	POLYCLINIC	Yes	Schistosomiasis Bilharzia Urogenital Schistosomiasis Intestinal Schistosomiasis Female Genital Schistosomiasis Male Genital Schistosomiasis	1	1	1	1	1	1	School		Yes	Yes	infection where you see blood in your urine	vu dordor dorlele	No		Parasite	Through contact with contaminated fresh water bodies	Blood in urine Dysuria Frequency of urination	0	1	0	1	1	0	0	0	0	0	0	0	0	0	0	0	0	0	0	Yes	Yes	A parasitic disease caused by blood flukes that affect the female reproductive system	Yes
34	Male	Certificate	Enrolled Nurse		4	Buipe Polyclinic	POLYCLINIC	Yes	Schistosomiasis Bilharzia	1	1	0	0	0	0	School		Yes	Yes	bilharzia	I don't know	No		Parasite	Through contact with contaminated fresh water bodies	Blood in urine	0	1	0	0	0	0	0	0	0	0	0	0	0	0	0	0	0	0	0	No	No
34	Male	Certificate	Enrolled Nurse		4	Buipe Polyclinic	POLYCLINIC	Yes	Schistosomiasis Bilharzia	1	1	0	0	0	0	School		Yes	Yes	abonful ziem	I don't know	No		Parasite	Through contact with contaminated fresh water bodies	Blood in urine Dysuria Frequency of urination	0	1	0	1	1	0	0	0	0	0	0	0	0	0	0	0	0	0	0	No	No
34	Male	Certificate	Enrolled Nurse		6	Central Gonja District Hospital	DISTRICT HOSPITAL	Yes	Bilharzia	0	1	0	0	0	0	School		Yes	No																												No
34	Male	Certificate	Enrolled Nurse		4	Chama CHPS	CHPS	Yes	Schistosomiasis Bilharzia Urogenital Schistosomiasis	1	1	1	0	0	0	School		Yes	Yes	bilharzia	I don't know	Yes	10	Parasite	Through contact with contaminated fresh water bodies	Blood in urine	0	1	0	0	0	0	0	0	0	0	0	0	0	0	0	0	0	0	0	Yes	No
34	Male	Certificate	Nurse		4	Chama CHPS	CHPS	Yes	Schistosomiasis Bilharzia Urogenital Schistosomiasis	1	1	1	0	0	0	School		Yes	Yes	bilharzia	I don't know	Yes	10	Parasite	Through contact with contaminated fresh water bodies	Blood in urine	0	1	0	0	0	0	0	0	0	0	0	0	0	0	0	0	0	0	0	Yes	No
34	Male	Certificate	Enrolled Nurse		3	Adape CHPS	CHPS	Yes	Schistosomiasis Bilharzia Urogenital Schistosomiasis	1	1	1	0	0	0	School		Yes	Yes	bilharzia	I don't know	Yes	10	Parasite	Through contact with contaminated fresh water bodies	Blood in urine	0	1	0	0	0	0	0	0	0	0	0	0	0	0	0	0	0	0	0	Yes	No
34	Male	Certificate	Enrolled Nurse		6	Kpasera CHPS	CHPS	Yes	Bilharzia	0	1	0	0	0	0	School		Yes	No																												No
34	Male	Certificate	Community Health Nurse		5	Kpasera CHPS	DISTRICT HOSPITAL	Yes	Bilharzia	0	1	0	0	0	0	School		Yes	No																												No
34	Male	Certificate	Nurse		3	Kokope CHPS	CHPS	Yes	Schistosomiasis Bilharzia	1	1	0	0	0	0	School		Yes	Yes	dulum	I don't know	No		Parasite	Through contact with contaminated fresh water bodies	Blood in urine	0	1	0	0	0	0	0	0	0	0	0	0	0	0	0	0	0	0	0	No	No
35	Female	Degree	Midwife		9	Central Gonja District Hospital	DISTRICT HOSPITAL	Yes	Schistosomiasis Bilharzia Urogenital Schistosomiasis Intestinal Schistosomiasis Female Genital Schistosomiasis Male Genital Schistosomiasis	1	1	1	1	1	1	School		Yes																												Yes
35	Male	Degree	Nurse		10	Yapei Yipala CHPS	POLYCLINIC	Yes	Schistosomiasis Bilharzia Intestinal Schistosomiasis	1	1	0	1	0	0	On the Job		Yes	Yes	Is when a person is urinating blood	Babaso	No		Bacteria	Through the ingestion of contaminated food	Blood in urine Dysuria Abdominal pain Genital Discharge	0	1	0	1	0	0	1	0	0	1	0	0	0	0	0	0	0	0	0	Yes	No
35	Male	Degree	Nurse		10	Fufulso Health Center	Health Centre	Yes	Schistosomiasis Bilharzia Urogenital Schistosomiasis Female Genital Schistosomiasis Male Genital Schistosomiasis	1	1	1	0	1	1	School		Yes	Yes	A disease of painful and urinating of blood or after urine.	Bu-duruu	No		I Don’t know	Through contact with contaminated fresh water bodies	Blood in urine Dysuria Frequency of urination Loss of appetite Abdominal pain Night sweats blood in stool Genital Discharge Fatigue Headache	0	1	0	1	1	1	1	1	1	1	1	0	0	0	0	0	0	1	0	Yes	No
35	Female	Certificate	Community Health Nurse		6	Buipe Polyclinic	POLYCLINIC	Yes	Schistosomiasis Bilharzia Urogenital Schistosomiasis Intestinal Schistosomiasis	1	1	1	1	0	0	On the Job		Yes	Yes	Parasitic infection that causes blood in urine	Vu dordor dorlele	No		Parasite	Through contact with contaminated fresh water bodies	Blood in urine Dysuria Frequency of urination Skin rash Diarrhoea Jaundice Headache Abdominal Distention	0	1	0	1	1	0	0	0	0	0	0	0	0	1	1	0	1	1	1	Yes	No
35	Male	Diploma	Nurse		3	Buipe Polyclinic	POLYCLINIC	Yes	Bilharzia	0	1	0	0	0	0	School		Don't Know	No																												No
35	Male	Certificate	Enrolled Nurse		3	Central Gonja District Hospital	DISTRICT HOSPITAL	Yes	Schistosomiasis Bilharzia Female Genital Schistosomiasis	1	1	0	0	1	0	On the Job		Yes	Yes	Presence of blood in urine	Gyenso mogya	No		Parasite	Through contact with contaminated fresh water bodies	Blood in urine Dysuria Frequency of urination Abdominal pain Night sweats blood in stool Fatigue Headache	0	1	0	1	1	0	1	1	1	0	1	0	0	0	0	0	0	1	0	Yes	Yes	A parasitic disease caused by blood flukes that affect the female reproductive system	Yes
35	Male	Certificate	Enrolled Nurse		3	Kpasera CHPS	DISTRICT HOSPITAL	Yes	Bilharzia	0	1	0	0	0	0	School		Yes	No																												No
36	Male	Degree	Medical Doctor		3	Buipe Polyclinic	POLYCLINIC	Yes	Schistosomiasis Bilharzia Urogenital Schistosomiasis Intestinal Schistosomiasis Female Genital Schistosomiasis Male Genital Schistosomiasis	1	1	1	1	1	1	School		Yes																												Yes
36	Male	Certificate	Facility In-Charge	Enrolled Nurse	2	Yapei Quarters CHPS	CHPS	Yes	Schistosomiasis Bilharzia	1	1	0	0	0	0	Other	From a student	Yes																												Yes
36	Male	Degree	Nurse Practitioner		14	Central Gonja District Hospital	DISTRICT HOSPITAL	Yes	Schistosomiasis Bilharzia Urogenital Schistosomiasis	1	1	1	0	0	0	School		Yes	Yes	Parasitic infection that causes blood in urine	Bu-duruu	No		Parasite	Through contact with contaminated fresh water bodies	Blood in urine Dysuria Frequency of urination Diarrhoea Abdominal Distention	0	1	0	1	1	0	0	0	0	0	0	0	0	0	1	0	0	0	1	No	No
36	Male	Diploma	Medical Laboratory Technician		5	Yapei Health Centre	Health Centre	Yes	Schistosomiasis Bilharzia Urogenital Schistosomiasis Intestinal Schistosomiasis	1	1	1	1	0	0	On the Job		Yes																												No
36	Male	Diploma	Nurse		1	Mpaha Health Centre	Health Centre	Yes	Schistosomiasis Bilharzia	1	1	0	0	0	0	School		Yes	Yes	Seeing ood after passing urine	Babaso	Yes	65	Parasite	Through contact with contaminated fresh water bodies	Dysuria Blood in urine Genital Discharge Abdominal pain	0	1	0	1	0	0	1	0	0	1	0	0	0	0	0	0	0	0	0	Yes	Yes	A parasitic disease caused by blood flukes that affect the female reproductive system	Yes
36	Male	Diploma	Community Health Officer		10	Mpaha Health Centre	Health Centre	Yes	Schistosomiasis Bilharzia	1	1	0	0	0	0	On the Job		Yes	Yes	Passing blood after urinating	Eclane	Yes	60	Parasite	Through contact with contaminated fresh water bodies	Dysuria Blood in urine	0	1	0	1	0	0	0	0	0	0	0	0	0	0	0	0	0	0	0	Yes	No
36	Male	Certificate	Community Health Nurse		1	Fufulso Health Center	Health Centre	Yes	Schistosomiasis Bilharzia Urogenital Schistosomiasis Intestinal Schistosomiasis Female Genital Schistosomiasis Male Genital Schistosomiasis	1	1	1	1	1	1	School		Yes	Yes	Blood in urine	Junsomogha	Yes	0	Parasite	Through contact with contaminated fresh water bodies	Blood in urine Joint pain Dysuria Frequency of urination Loss of appetite Abdominal pain Night sweats Fatigue Anaemia Muscle ache Jaundice Headache	0	1	1	1	1	1	1	1	0	0	1	0	1	0	0	1	1	1	0	Yes	Yes	A sexually transmitted infection affecting the female genitalia	Yes
36	Female	Degree	Physician Assistant		8	Central Gonja District Hospital	DISTRICT HOSPITAL	Yes	Schistosomiasis Bilharzia Urogenital Schistosomiasis Intestinal Schistosomiasis Female Genital Schistosomiasis Male Genital Schistosomiasis	1	1	1	1	1	1	School		Yes																												No
36	Male	Degree	Disease Control officer		9	Central Gonja District Hospital	DISTRICT HOSPITAL	Yes	Schistosomiasis Bilharzia Urogenital Schistosomiasis Intestinal Schistosomiasis Female Genital Schistosomiasis Male Genital Schistosomiasis	1	1	1	1	1	1	School		Yes	Yes	Parasitic infection that causes blood in urine	I don't know	No		I Don’t know	Through contact with contaminated fresh water bodies	Blood in urine Dysuria Frequency of urination Loss of appetite Abdominal pain Anaemia Skin rash Diarrhoea Jaundice Headache Abdominal Distention	0	1	0	1	1	1	1	0	0	0	0	0	1	1	1	0	1	1	1	No	Yes	A fungal infection that causes vaginal discharge and itching	Yes
36	Male	Degree	Nurse		8	Central Gonja District Hospital	DISTRICT HOSPITAL	Yes	Schistosomiasis Bilharzia Urogenital Schistosomiasis Intestinal Schistosomiasis Female Genital Schistosomiasis Male Genital Schistosomiasis	1	1	1	1	1	1	On the Job		Yes	Yes	It's a parasitic waterborne infection that causes blood in urine	Muor zim hior - Dangme	Yes	3	Parasite	Through contact with contaminated fresh water bodies	Blood in urine Dysuria Frequency of urination Abdominal pain blood in stool Genital Discharge Anaemia Abdominal Distention	0	1	0	1	1	0	1	0	1	1	0	0	1	0	0	0	0	0	1	Yes	Yes	A parasitic disease caused by blood flukes that affect the female reproductive system	Yes
36	Female	Diploma	Midwife		7	Central Gonja District Hospital	DISTRICT HOSPITAL	Yes	Bilharzia	0	1	0	0	0	0	On the Job		Yes	No																												No
36	Female	Diploma	Midwife		5	Central Gonja District Hospital	DISTRICT HOSPITAL	Yes	Schistosomiasis Bilharzia Urogenital Schistosomiasis Intestinal Schistosomiasis	1	1	1	1	0	0	School		Yes	Yes	Bilharzia	Dulum ziem	No		Parasite	Through contact with contaminated fresh water bodies	Blood in urine	0	1	0	0	0	0	0	0	0	0	0	0	0	0	0	0	0	0	0	No	No
36	Male	Degree	Community Health Officer		8	Central Gonja District Hospital	DISTRICT HOSPITAL	Yes	Schistosomiasis Bilharzia Urogenital Schistosomiasis Intestinal Schistosomiasis Female Genital Schistosomiasis Male Genital Schistosomiasis	1	1	1	1	1	1	School		Yes	Yes	parasitic infection caused by schistosome worms	vudordor dorlele	No		Parasite	Through contact with contaminated fresh water bodies	Cough Blood in urine Joint pain Dysuria Frequency of urination Loss of appetite Abdominal pain Night sweats blood in stool Genital Discharge Fatigue Vision Problems Anaemia Skin rash Diarrhoea Muscle ache Jaundice Headache Abdominal Distention	1	1	1	1	1	1	1	1	1	1	1	1	1	1	1	1	1	1	1	Yes	Yes	A parasitic disease caused by blood flukes that affect the female reproductive system	Yes
36	Male	Diploma	Nurse		3	Buipe Polyclinic	POLYCLINIC	Yes	Schistosomiasis Bilharzia Urogenital Schistosomiasis Intestinal Schistosomiasis Female Genital Schistosomiasis Male Genital Schistosomiasis	1	1	1	1	1	1	On the Job		Yes	Yes	Blood in urine	Wa-chin anbi during poo	Yes	3	Parasite	Through contact with contaminated fresh water bodies	Cough Blood in urine Joint pain Loss of appetite Abdominal pain blood in stool Genital Discharge Fatigue Anaemia Skin rash Diarrhoea Muscle ache Headache Abdominal Distention	1	1	1	0	0	1	1	0	1	1	1	0	1	1	1	1	0	1	1	No	Yes	A parasitic disease caused by blood flukes that affect the female reproductive system	No
36	Male	Diploma	Nurse		9	Central Gonja District Hospital	DISTRICT HOSPITAL	Yes	Schistosomiasis Bilharzia	1	1	0	0	0	0	School		Don't Know	No																												No
36	Male	Certificate	Community Health Nurse		6	Buipe Polyclinic	POLYCLINIC	Yes	Bilharzia	0	1	0	0	0	0	School		No	No																												No
36	Female	Diploma	Nurse		3	Buipe Polyclinic	POLYCLINIC	Yes	Schistosomiasis Bilharzia Urogenital Schistosomiasis Intestinal Schistosomiasis	1	1	1	1	0	0	School		Yes	Yes	Bilharzia	I don't know	No		Parasite	Through contact with contaminated fresh water bodies	Blood in urine Dysuria Frequency of urination blood in stool Diarrhoea Jaundice Abdominal Distention	0	1	0	1	1	0	0	0	1	0	0	0	0	0	1	0	1	0	1	No	No
36	Female	Diploma	Nurse		3	Buipe Polyclinic	POLYCLINIC	Yes	Schistosomiasis Bilharzia Urogenital Schistosomiasis Intestinal Schistosomiasis	1	1	1	1	0	0	School		Yes	Yes	Bilharzia	I don't know	No		Parasite	Through contact with contaminated fresh water bodies	Blood in urine Dysuria Frequency of urination blood in stool Diarrhoea Jaundice Abdominal Distention	0	1	0	1	1	0	0	0	1	0	0	0	0	0	1	0	1	0	1	No	No
36	Male	Degree	Pharmacist		3	Central Gonja District Hospital	DISTRICT HOSPITAL	Yes	Schistosomiasis Bilharzia Urogenital Schistosomiasis Intestinal Schistosomiasis	1	1	1	1	0	0	School		Yes	Yes	Waterborne infection that makes you urinate blood	Vu dordor dorlele	No		Parasite	Through contact with contaminated fresh water bodies	Blood in urine Dysuria Frequency of urination Abdominal pain blood in stool Anaemia Skin rash Diarrhoea Abdominal Distention	0	1	0	1	1	0	1	0	1	0	0	0	1	1	1	0	0	0	1	Yes	No
36	Male	Diploma	Pharmacy Technician		3	Central Gonja District Hospital	DISTRICT HOSPITAL	Yes	Schistosomiasis Bilharzia Urogenital Schistosomiasis Intestinal Schistosomiasis	1	1	1	1	0	0	School		Yes	Yes	Waterborne infection that makes you urinate blood	Vu dordor dorlele	No		Parasite	Through contact with contaminated fresh water bodies	Blood in urine Dysuria Frequency of urination Abdominal pain blood in stool Anaemia Skin rash Diarrhoea Abdominal Distention	0	1	0	1	1	0	1	0	1	0	0	0	1	1	1	0	0	0	1	Yes	No
36	Female	Certificate	Enrolled Nurse		6	Central Gonja District Hospital	DISTRICT HOSPITAL	Yes	Bilharzia	0	1	0	0	0	0	School		Yes	No																												No
37	Male	Diploma	Medical Laboratory Technician		7	Yapei Health Centre	Health Centre	Yes	Schistosomiasis Bilharzia Urogenital Schistosomiasis Intestinal Schistosomiasis Female Genital Schistosomiasis Male Genital Schistosomiasis	1	1	1	1	1	1	School		Yes																												Yes
37	Female	Certificate	Midwife		10	Fufulso Health Center	Health Centre	Yes	Schistosomiasis Bilharzia Urogenital Schistosomiasis Female Genital Schistosomiasis	1	1	1	0	1	0	School		Yes	Yes	Urinating of blood	Dwonso mogya	No		Bacteria	Through contact with contaminated fresh water bodies	Blood in urine Dysuria Frequency of urination Abdominal pain blood in stool Genital Discharge Muscle ache Headache Abdominal Distention	0	1	0	1	1	0	1	0	1	1	0	0	0	0	0	1	0	1	1	Yes	Yes	A sexually transmitted infection affecting the female genitalia	No
37	Male	Degree	Health Information Officer		9	Central Gonja District Hospital	DISTRICT HOSPITAL	Yes	Schistosomiasis Bilharzia Urogenital Schistosomiasis Intestinal Schistosomiasis	1	1	1	1	0	0	Other	school, on the job, family or friends	Yes	Yes	blood urinating sickness	suankyi yaoyao	No		Parasite	Through contact with contaminated fresh water bodies	Blood in urine	0	1	0	0	0	0	0	0	0	0	0	0	0	0	0	0	0	0	0	No	No
37	Female	Diploma	Midwife		8	Buipe Polyclinic	POLYCLINIC	Yes	Schistosomiasis Bilharzia Urogenital Schistosomiasis Intestinal Schistosomiasis	1	1	1	1	0	0	School		Yes	Yes	Blood in urine disease	Abonful ke kulo	No		Parasite	Through contact with contaminated fresh water bodies	Blood in urine Dysuria Frequency of urination	0	1	0	1	1	0	0	0	0	0	0	0	0	0	0	0	0	0	0	Yes	Yes	A parasitic disease caused by blood flukes that affect the female reproductive system	Yes
37	Female	Degree	Nurse		7	Buipe Polyclinic	POLYCLINIC	Yes	Schistosomiasis Bilharzia Urogenital Schistosomiasis Intestinal Schistosomiasis Female Genital Schistosomiasis Male Genital Schistosomiasis	1	1	1	1	1	1	School		Yes	Yes	infection where you see blood in your urine	vu dordor dorlele	No		Parasite	Through contact with contaminated fresh water bodies	Blood in urine Dysuria Frequency of urination	0	1	0	1	1	0	0	0	0	0	0	0	0	0	0	0	0	0	0	Yes	Yes	A parasitic disease caused by blood flukes that affect the female reproductive system	Yes
37	Male	Diploma	Nurse		2	Buipe Polyclinic	POLYCLINIC	Yes	Schistosomiasis Bilharzia Urogenital Schistosomiasis Intestinal Schistosomiasis	1	1	1	1	0	0	School		Yes	Yes	Bilharzia	I don't know	No		Parasite	Through contact with contaminated fresh water bodies	Blood in urine Dysuria Frequency of urination blood in stool Diarrhoea Jaundice Abdominal Distention	0	1	0	1	1	0	0	0	1	0	0	0	0	0	1	0	1	0	1	No	No
37	Female	Certificate	Enrolled Nurse		5	Central Gonja District Hospital	DISTRICT HOSPITAL	Yes	Bilharzia	0	1	0	0	0	0	School		Yes	No																												No
37	Male	Certificate	Nurse		3	Adape CHPS	CHPS	Yes	Schistosomiasis Bilharzia Urogenital Schistosomiasis	1	1	1	0	0	0	School		Yes	Yes	bilharzia	I don't know	Yes	4	Parasite	Through contact with contaminated fresh water bodies	Blood in urine	0	1	0	0	0	0	0	0	0	0	0	0	0	0	0	0	0	0	0	Yes	No
38	Male	Masters	Medical Doctor		12	Central Gonja District Hospital	DISTRICT HOSPITAL	Yes	Schistosomiasis Bilharzia Urogenital Schistosomiasis Intestinal Schistosomiasis Female Genital Schistosomiasis Male Genital Schistosomiasis	1	1	1	1	1	1	School		Yes																												Yes
38	Female	Degree	Medical Laboratory Scientist		6	Buipe Polyclinic	POLYCLINIC	Yes	Schistosomiasis Bilharzia	1	1	0	0	0	0	School		No																												No
38	Female	Diploma	Midwife		6	Mpaha Health Centre	Health Centre	Yes	Schistosomiasis Urogenital Schistosomiasis Female Genital Schistosomiasis	1	0	1	0	1	0	On the Job		Yes	Yes	Blood discharge from private part in both male and female	I don't know	Yes	55	Parasite	Through contact with contaminated fresh water bodies	Blood in urine Genital Discharge Frequency of urination Dysuria	0	1	0	1	1	0	0	0	0	1	0	0	0	0	0	0	0	0	0	Yes	Yes	A parasitic disease caused by blood flukes that affect the female reproductive system	Yes
38	Male	Diploma	Pharmacy Technician		1	Mpaha Health Centre	Health Centre	Yes	Bilharzia	0	1	0	0	0	0	On the Job		Yes	Yes	A condition where by a person urinates blood	Babaso	No		Parasite	Through contact with contaminated fresh water bodies	Cough Blood in urine Loss of appetite Abdominal pain blood in stool Genital Discharge Skin rash Diarrhoea Muscle ache Headache	1	1	0	0	0	1	1	0	1	1	0	0	0	1	1	1	0	1	0	Yes	Yes	A parasitic disease caused by blood flukes that affect the female reproductive system	Yes
38	Male	Degree	Nurse Practitioner		10	Buipe Polyclinic	POLYCLINIC	Yes	Schistosomiasis Bilharzia Urogenital Schistosomiasis Intestinal Schistosomiasis Female Genital Schistosomiasis Male Genital Schistosomiasis	1	1	1	1	1	1	On the Job		Yes	Yes	Snail fever	I've forgotten	No		Parasite	Through contact with contaminated fresh water bodies	Blood in urine Dysuria Frequency of urination blood in stool Skin rash Diarrhoea Headache Abdominal Distention	0	1	0	1	1	0	0	0	1	0	0	0	0	1	1	0	0	1	1	Yes	Yes	A parasitic disease caused by blood flukes that affect the female reproductive system	Yes
38	Female	Diploma	Community Health Nurse		9	Buipe Polyclinic	POLYCLINIC	Yes	Bilharzia	0	1	0	0	0	0	School		Don't Know	No																												No
38	Male	Degree	Nurse		7	Buipe Polyclinic	POLYCLINIC	Yes	Schistosomiasis Bilharzia Urogenital Schistosomiasis Intestinal Schistosomiasis Female Genital Schistosomiasis Male Genital Schistosomiasis	1	1	1	1	1	1	School		Yes	Yes	infection where you see blood in your urine	vu dordor dorlele	No		Parasite	Through contact with contaminated fresh water bodies	Blood in urine Dysuria Frequency of urination	0	1	0	1	1	0	0	0	0	0	0	0	0	0	0	0	0	0	0	Yes	Yes	A parasitic disease caused by blood flukes that affect the female reproductive system	Yes
39	Male	Diploma	Nurse		11	Buipe Polyclinic	POLYCLINIC	Yes	Schistosomiasis Bilharzia Urogenital Schistosomiasis Intestinal Schistosomiasis Female Genital Schistosomiasis Male Genital Schistosomiasis	1	1	1	1	1	1	School		Yes	Yes	infection where you see blood in your urine	vu dordor dorlele	No		Parasite	Through contact with contaminated fresh water bodies	Blood in urine Dysuria Frequency of urination	0	1	0	1	1	0	0	0	0	0	0	0	0	0	0	0	0	0	0	Yes	Yes	A parasitic disease caused by blood flukes that affect the female reproductive system	Yes
39	Male	Certificate	Enrolled Nurse		11	Central Gonja District Hospital	DISTRICT HOSPITAL	Yes	Bilharzia	0	1	0	0	0	0	School		Yes	No																												No
39	Male	Certificate	Enrolled Nurse		9	Central Gonja District Hospital	DISTRICT HOSPITAL	Yes	Schistosomiasis Bilharzia	1	1	0	0	0	0	On the Job		Yes	Yes	Presence of blood in urine	Gyenso mogya	No		Parasite	Through contact with contaminated fresh water bodies	Blood in urine Dysuria Frequency of urination Abdominal pain Night sweats blood in stool Fatigue Headache	0	1	0	1	1	0	1	1	1	0	1	0	0	0	0	0	0	1	0	Yes	No
40	Male	Degree	Nurse Practitioner		11	Yapei Health Centre	POLYCLINIC	Yes	Schistosomiasis Bilharzia	1	1	0	0	0	0	School		Yes	Yes	A disease caused by fresh water parasitic worm	Bilhazia	Yes	5	Parasite	Through contact with contaminated fresh water bodies	Blood in urine Joint pain Dysuria Frequency of urination Loss of appetite Abdominal pain Vision Problems Anaemia	0	1	1	1	1	1	1	0	0	0	0	1	1	0	0	0	0	0	0	Yes	Yes	A parasitic disease caused by blood flukes that affect the female reproductive system	Yes
40	Male	Degree	Nurse		16	Central Gonja District Hospital	DISTRICT HOSPITAL	Yes	Schistosomiasis Bilharzia Urogenital Schistosomiasis Intestinal Schistosomiasis Female Genital Schistosomiasis Male Genital Schistosomiasis	1	1	1	1	1	1	School		Yes	Yes	Urine infection with blood	vu dordor dorlele	No		Parasite	Through contact with contaminated fresh water bodies	Blood in urine Dysuria Frequency of urination Abdominal pain blood in stool Anaemia	0	1	0	1	1	0	1	0	1	0	0	0	1	0	0	0	0	0	0	Yes	Yes	A sexually transmitted infection affecting the female genitalia	Yes
41	Male	Diploma	X-ray technician		12	Central Gonja District Hospital	DISTRICT HOSPITAL	Yes	Bilharzia	0	1	0	0	0	0	On the Job		No	No																												No
42	Male	Degree	Physician Assistant		10	Yapei Health Centre	POLYCLINIC	Yes	Schistosomiasis Bilharzia	1	1	0	0	0	0	School		No	No																												No
42	Male	Degree	Physician Assistant		13	Buipe Polyclinic	POLYCLINIC	Yes	Schistosomiasis Bilharzia Urogenital Schistosomiasis Intestinal Schistosomiasis Female Genital Schistosomiasis Male Genital Schistosomiasis	1	1	1	1	1	1	School		Yes	Yes	Blood in urine infection	Vudordor dorlele	No		Parasite	Through contact with contaminated fresh water bodies	Blood in urine Dysuria Frequency of urination Abdominal pain blood in stool Diarrhoea Headache Abdominal Distention	0	1	0	1	1	0	1	0	1	0	0	0	0	0	1	0	0	1	1	Yes	Yes	A parasitic disease caused by blood flukes that affect the female reproductive system	Yes
43	Male	Masters	Nurse Practitioner		16	Fufulso Health Center	CLINIC	Yes	Schistosomiasis Bilharzia Urogenital Schistosomiasis Intestinal Schistosomiasis Female Genital Schistosomiasis Male Genital Schistosomiasis	1	1	1	1	1	1	School		Yes																												Yes
48	Male	Degree	Medical Laboratory Scientist		19	Central Gonja District Hospital	DISTRICT HOSPITAL	Yes	Schistosomiasis Bilharzia	1	1	0	0	0	0	School		Yes
49	Male	Certificate	Facility In-Charge	Enrolled Nurse	4	Chama CHPS	CHPS	Yes	Schistosomiasis Bilharzia Urogenital Schistosomiasis Female Genital Schistosomiasis Male Genital Schistosomiasis	1	1	1	0	1	1	School		Yes																												Yes
[truncated: 58 more columns]
